# Supplementary material for: Transcriptional network involving ERG and AR orchestrates Distal-less homeobox-1 mediated prostate cancer progression
Source: Nat Commun. 2021 Sep 7;12:5325. doi: 10.1038/s41467-021-25623-2 (PMC8423767; doi:10.1038/s41467-021-25623-2)
Supplement: Supplementary file 6 — Source Data [file 41467_2021_25623_MOESM6_ESM.zip]

Archive with 3 entries (3 files):
- Unprocessed Gels Source Data.pdf
- Main Figures Source Data .xlsx
- Supplementary Figures Source Data.xlsx
