# Supplementary material for: Transcriptional network involving ERG and AR orchestrates Distal-less homeobox-1 mediated prostate cancer progression
Source: Nat Commun. 2021 Sep 7;12:5325. doi: 10.1038/s41467-021-25623-2 (PMC8423767; doi:10.1038/s41467-021-25623-2)
Supplement: Supplementary file 6 — Source Data [file 41467_2021_25623_MOESM6_ESM.zip › Main Figures Source Data .xlsx]

## Sheet: Figure 1a
Figure 1a	DLX1 expression in PCa patients (n=498) and matched normal (n=52) in TCGA-PRAD RNA-Seq dataset
	DLX1
	Normal	Primary
	10.14	11.54
	9.705	11.16
	8.84	11.07
	8.822	11.06
	6.642	10.98
	5.012	10.93
	4.917	10.89
	4.66	10.81
	4.658	10.79
	4.529	10.78
	4.25	10.78
	3.779	10.78
	3.142	10.76
	2.972	10.75
	2.691	10.75
	2.573	10.74
	2.57	10.71
	2.527	10.65
	2.402	10.65
	2.401	10.64
	2.389	10.63
	2.375	10.59
	2.356	10.58
	2.289	10.57
	2.192	10.54
	2.153	10.51
	2.132	10.51
	2.021	10.49
	1.931	10.44
	1.924	10.44
	1.913	10.44
	1.652	10.42
	1.631	10.39
	1.613	10.38
	1.463	10.36
	1.427	10.35
	1.233	10.34
	1.227	10.33
	1.195	10.33
	1.157	10.32
	1.126	10.32
	0.983	10.3
	0.9808	10.29
	0.8166	10.29
	0.5439	10.28
	0.5124	10.27
	0.4921	10.27
	0.4897	10.27
	0.4657	10.27
	0.3728	10.26
	0	10.26
	0	10.23
		10.2
		10.19
		10.19
		10.17
		10.17
		10.16
		10.13
		10.13
		10.12
		10.12
		10.12
		10.12
		10.09
		10.07
		10.07
		10.06
		10.05
		10.05
		10.03
		10.03
		10.01
		10
		9.989
		9.981
		9.977
		9.976
		9.975
		9.972
		9.972
		9.961
		9.953
		9.942
		9.939
		9.933
		9.905
		9.897
		9.885
		9.882
		9.879
		9.872
		9.871
		9.862
		9.849
		9.843
		9.84
		9.83
		9.829
		9.828
		9.816
		9.816
		9.806
		9.781
		9.775
		9.774
		9.773
		9.747
		9.736
		9.728
		9.712
		9.704
		9.701
		9.689
		9.688
		9.674
		9.668
		9.667
		9.666
		9.657
		9.646
		9.63
		9.624
		9.62
		9.599
		9.597
		9.582
		9.571
		9.567
		9.562
		9.561
		9.553
		9.552
		9.552
		9.535
		9.531
		9.521
		9.518
		9.516
		9.509
		9.5
		9.499
		9.49
		9.488
		9.485
		9.484
		9.484
		9.481
		9.471
		9.467
		9.448
		9.443
		9.439
		9.433
		9.43
		9.425
		9.423
		9.423
		9.413
		9.412
		9.411
		9.402
		9.396
		9.386
		9.384
		9.375
		9.364
		9.356
		9.346
		9.327
		9.323
		9.321
		9.295
		9.291
		9.29
		9.28
		9.256
		9.255
		9.249
		9.244
		9.243
		9.242
		9.237
		9.233
		9.23
		9.23
		9.23
		9.229
		9.225
		9.217
		9.206
		9.198
		9.184
		9.181
		9.179
		9.176
		9.174
		9.167
		9.159
		9.158
		9.154
		9.149
		9.146
		9.141
		9.126
		9.121
		9.12
		9.111
		9.106
		9.091
		9.086
		9.072
		9.058
		9.039
		9.038
		9.029
		9.013
		9.009
		9.004
		8.99
		8.99
		8.988
		8.985
		8.974
		8.967
		8.965
		8.959
		8.94
		8.938
		8.938
		8.932
		8.913
		8.885
		8.883
		8.882
		8.88
		8.871
		8.86
		8.86
		8.853
		8.841
		8.832
		8.816
		8.814
		8.812
		8.81
		8.807
		8.806
		8.768
		8.763
		8.756
		8.749
		8.735
		8.731
		8.722
		8.712
		8.711
		8.708
		8.696
		8.681
		8.67
		8.665
		8.657
		8.646
		8.622
		8.617
		8.606
		8.603
		8.585
		8.566
		8.566
		8.559
		8.557
		8.545
		8.533
		8.526
		8.519
		8.513
		8.509
		8.481
		8.464
		8.46
		8.443
		8.419
		8.418
		8.418
		8.418
		8.416
		8.413
		8.394
		8.368
		8.363
		8.353
		8.33
		8.322
		8.32
		8.294
		8.287
		8.285
		8.268
		8.254
		8.189
		8.174
		8.163
		8.162
		8.155
		8.15
		8.144
		8.116
		8.113
		8.111
		8.111
		8.106
		8.082
		8.066
		8.064
		8.056
		8.046
		8.035
		7.996
		7.996
		7.982
		7.96
		7.922
		7.915
		7.913
		7.901
		7.897
		7.894
		7.879
		7.868
		7.856
		7.829
		7.824
		7.821
		7.807
		7.806
		7.782
		7.769
		7.741
		7.712
		7.711
		7.67
		7.666
		7.656
		7.634
		7.612
		7.61
		7.597
		7.583
		7.569
		7.547
		7.546
		7.526
		7.518
		7.515
		7.472
		7.387
		7.34
		7.287
		7.275
		7.214
		7.165
		7.165
		7.124
		7.042
		7.022
		6.957
		6.914
		6.839
		6.829
		6.776
		6.729
		6.709
		6.685
		6.684
		6.647
		6.633
		6.628
		6.576
		6.564
		6.563
		6.542
		6.434
		6.418
		6.407
		6.375
		6.366
		6.337
		6.31
		6.298
		6.288
		6.194
		6.185
		6.156
		6.149
		6.117
		6.063
		6.038
		6.027
		5.997
		5.984
		5.955
		5.945
		5.917
		5.912
		5.869
		5.869
		5.858
		5.855
		5.837
		5.825
		5.809
		5.805
		5.737
		5.654
		5.591
		5.576
		5.499
		5.454
		5.453
		5.368
		5.332
		5.309
		5.303
		5.239
		5.228
		5.209
		5.174
		5.168
		5.139
		5.11
		4.982
		4.963
		4.932
		4.896
		4.893
		4.874
		4.857
		4.856
		4.725
		4.688
		4.672
		4.599
		4.445
		4.434
		4.392
		4.235
		4.221
		4.195
		4.179
		4.149
		4.075
		3.975
		3.933
		3.74
		3.632
		3.603
		3.545
		3.531
		3.527
		3.469
		3.414
		3.406
		3.34
		3.277
		3.239
		3.235
		3.021
		2.929
		2.898
		2.832
		2.786
		2.726
		2.634
		2.494
		2.485
		2.398
		2.276
		2.25
		2.163
		2.115
		2.08
		2.079
		2.048
		2.001
		1.771
		1.65
		1.344
		1.321
		1.306
		1.272
		0.9651
		0.954
		0.8857
		0.7783
		0

## Sheet: Figure 1b
Figure 1b	DLX1 expression using microarray profiling data (GSE35988) comprising benign (n=28), localised (n=59), and mCRPC (n=35) patient specimens
	DLX1
	Benign	Localised PCa	mCRPC
	-0.28054	-0.95055	2.33717
	0.022342	-0.22834	1.43882
	0.049373	-0.36454	0.184852
	-0.19872	0.540245	2.6698
	0.0113	0.136969	1.29513
	-1.03865	0.913074	0.292508
	0.149852	0.648052	-0.435
	-0.57312	-0.32507	0.15385
	-1.33491	-0.51938	2.7772
	-1.78436	-0.52761	1.19228
	-0.94178	1.90999	1.53189
	-0.51943	0.945224	2.08904
	-1.32023	1.93175	1.0013
	-0.67577	-0.11695	2.17288
	-0.37171	0.289909	2.79758
	-0.7196	0.24316	3.17433
	0.874163	0.636419	1.54224
	1.46965	1.18926	2.43115
	0.740284	-0.23991	0.688614
	0.272042	0.267509	0.617709
	1.36673	0.548302	3.26809
	-0.82248	0.661549	2.92042
	-0.62823	-0.79321	3.25242
	-0.29307	-0.24332	1.04142
	-1.29848	0.406695	1.47176
	-1.02306	2.64485	3.29741
	-0.71417	1.52578	1.71175
	-0.83225	2.47166	3.07241
		1.38451	2.50934
		0.32661	0.972129
		-0.57958	0.259328
		-1.57129	2.64694
		-0.88315	2.66415
		1.10755	3.07304
		0.893658	2.38106
		2.58822
		0.19359
		0.879165
		0.607496
		1.31815
		-0.72516
		0.361193
		1.32126
		1.5521
		0.088977
		1.21362
		2.65768
		0.862268
		3.46524
		-0.04991
		1.27714
		1.87606
		0.92378
		2.50434
		0.867822
		1.39657
		0.961325
		1.68794
		-0.29241

## Sheet: Figure 1e
Figure 1e	Cell proliferation assay using isogenic RWPE1 cells overexpressing DLX1 at indicated time-points
		Relative cell proliferation
	No. of days	RWPE1 EMPTY			RWPE1 DLX1
	0	1	1	1	1	1	1
	1	1.86667	1.888	1.84	4.61333	4.72533	4.70933
	2	2.93333	3.024	3.06133	5.49867	5.80267	5.14133
	3	5.22133	5.28	5.392	9.776	9.99467	10.016
	4	5.74933	5.81333	5.808	11.9733	12.6773	12.9067

## Sheet: Figure 1f
Figure 1f	Foci formation assay using same cells as e
	% Foci formation
	RWPE1 EMPTY	RWPE1 DLX1
	100	318.264
	100	323.727
	100	317.653

## Sheet: Figure 1g
Figure 1g	Boyden Chamber Matrigel migration assay using same cells as e.
	Relative Absorbance
	RWPE1 EMPTY	RWPE1 DLX1
	1	1.75843
	1	1.72603
	1	1.6748

## Sheet: Figure 1h
Figure 1h	Cell proliferation assay using 22RV1-DLX1-KO (C-1, C-2 and C-3 are independent clones) and control cells at indicated time-points.
		Relative cell proliferation
					DLX1-KO
	No. of days	SCR			C-1			C-2			C-3
	1	1	1	1	1	1	1	1	1	1	1	1	1
	2	2.0944	1.82743	1.77413	2.17296	2.21749	1.96183	1.61683	1.79611	1.62018	1.65935	1.82183	2.06507
	3	4.82922	4.66323	3.97751	3.68545	3.63918	2.68041	3.10993	3.60159	3.20988	3.0152	3.269	3.16172
	4	9.71727	10.7852	9.13402	7.11827	7.37855	6.70187	5.99089	6.80944	6.52943	6.69607	7.44323	7.60478

## Sheet: Figure 1i
Figure 1i	Boyden Chamber Matrigel migration assay using same cells as h.
	Relative Absorbance
		DLX1-KO
	SCR	C-1	C-2	C-3
	1	0.315625	0.384375	0.409375
	1	0.316923	0.384615	0.4
	1	0.316923	0.378462	0.418462

## Sheet: Figure 1j
Figure 1j	Anchorage-independent soft agar assay using same cells as h
	Colony Formation (%)
		DLX1-KO
	SCRM	C-1	C-2	C-3
	100	30.4348	34.7826	26.087
	100	17.2414	37.931	24.1379
	100	23.0769	38.4615	23.0769

## Sheet: Figure 1m
Figure 1m	Genes downregulated involved in cancer stemness and EMT in 22RV1-DLX1-KO cells compared to control.
				DLX1-KO
				C-1	C-2	C-3
		Stemness	WNT5A	-5.25981	-5.54176	-5.6734
			ALDH1A1	-2.02033	-2.79032	-2.77664
			CX3CL1	-1.42189	-3.64046	-4.05166
			SOX2	-0.666444	-2.38099	-3.59571
			EML1	-3.35677	-0.816995	-3.37103
			GLI3	-1.94199	-2.36617	-2.29391
			FBLN1	-1.29641	-2.23311	-2.19189
			TERT	-0.337912	-1.52249	-2.05862
			KDM1A	-0.384664	0.235488	-1.30117
			PAX2	-1.27669	-1.27851	-1.18769
			NANOG	-1.29462	-0.898542	-1.07682
			ZNF706	-0.295456	-0.736965	-0.977516
			WNT7B	-0.679929	-1.12498	-0.960313
			ARTN	-0.803679	-0.83681	-0.930673
			VEGFC	-0.910502	-0.109918	-0.900464
			PAX8	-0.416585	-1.01363	-0.892471
			SMARCD3	-0.144949	-0.265239	-0.654691
			RAB10	-0.18232	-0.662966	-0.652878
			ASPM	-0.78613	-0.589783	-0.63929
			FGF13	-0.463247	-0.844606	-0.457045
			NUMBL	-0.563047	-0.506461	-0.382944
			LTBP3	-0.420598	-0.201563	-0.374628
			FGFR1	-0.33985	-0.32091	-0.353638
			POU5F1	-0.0416994	-1.41709	-0.155228
			ZFP36L1	-0.314323	-0.560298	-0.149288
			KIT	-0.0165156	-0.117773	-0.101137
			ABCG2	0.509756	-1.24147	-0.056903
		EMT	GJA1	-6.54839	-6.90206	-8.04284
			TGFBI	-4.78825	-5.03659	-4.91772
			PCOLCE2	-0.0846118	-3.53643	-4.50979
			PMP22	-1.77052	-2.43867	-4.15458
			CDH6	-2.3429	-1.44392	-3.66476
			VIM	-2.5623	-3.25433	-3.16013
			MSX1	-2.38582	-2.82631	-3.15573
			EDIL3	-1.38386	-3.53525	-3.14934
			TPM2	-0.166233	-1.76206	-3.03467
			CADM1	-1.94681	-3.22868	-2.81525
			SNAI1	0.0413413	-1.49028	-1.90484
			LOXL2	-0.491827	-1.74115	-1.82597
			DAB2	-0.500375	-0.101445	-1.71995
			AREG	-0.0503664	-2.19759	-1.56881
			CTHRC1	-0.420371	-0.380143	-1.44768
			CAP2	-0.289507	-0.862496	-1.35698
			SNTB1	-1.05565	-1.56622	-1.29063
			ENO2	-0.199034	-1.13674	-1.23907
			FZD8	-0.654925	-0.84483	-1.23563
			MMP14	-1.36291	-0.0945077	-1.1501
			FSTL1	-1.31945	-0.585962	-1.10067
			HTRA1	-1.72469	-0.926751	-1.074
			SDC1	-0.614406	-1.11767	-1.03939
			PFN2	-0.293446	-0.768745	-1.03505
			QSOX1	1.33137	-1.04566	-0.944359
			RGS4	-0.588887	-0.905785	-0.94035
			COPA	-1.16898	-1.12779	-0.934037

## Sheet: Figure 2a
Figure 2a	Expression of EMT markers in 22RV1-DLX1-KO and control SCR cells
			DLX1-KO
		SCR	C-1	C-2	C-3
	CDH1	1	1.78943	1.48881	2.90975
		1	1.81437	1.29983	2.23529
		1	1.80186	1.39111	2.55032
	VIM	1	0.137569	0.138393	0.012988
		1	0.151215	0.151044	0.013917
		1	0.144231	0.14458	0.013444
	SNAIL	1	0.249088	0.397253	0.279974
		1	0.311368	0.484198	0.298567
		1	0.278493	0.438576	0.289121

[truncated: 58 more sheets: Figure 2b, Figure 2c, Figure 2f, Figure 2j, Figure 2l, Figure 2m, Figure 3a, Figure 3b, Figure 3c, Figure 3e, Figure 3g, Figure 4a, Figure 4c, Figure 4e, Figure 4f, Figure 4i, Figure 4j, Figure 4k, Figure 4l, Figure 4m …]
