# Supplementary material for: Transcriptional network involving ERG and AR orchestrates Distal-less homeobox-1 mediated prostate cancer progression
Source: Nat Commun. 2021 Sep 7;12:5325. doi: 10.1038/s41467-021-25623-2 (PMC8423767; doi:10.1038/s41467-021-25623-2)
Supplement: Supplementary file 6 — Source Data [file 41467_2021_25623_MOESM6_ESM.zip › Supplementary Figures Source Data.xlsx]

## Sheet: Supplementary Figure 1a
Supplementary Figure 1a		Dot-plot represents RNA-seq analysis (FPKM) of dataset GSE80609 for DLX1 in PCa stages
	Benign	Primary PCa	Advanced PCa	CRPC
	0.0953377	-0.95055	0.848256	0
	0	-0.22834	2.58598	2.50933
	0	-0.36454	1.90662	2.00126
	0.0657444	0.540245	3.5045	0.107
	0.172555	0.136969	3.31388	2.46905
	0.0831942	0.913074	3.27989	1.07533
	0	0.648052	1.21664	3.31497
	0	-0.32507	0.724486	0
		-0.51938	0.919638	2.92906
		-0.52761		1.68237
		1.90999		2.7878
		0.945224		1.77283
		1.93175
		-0.11695
		0.289909
		0.24316
		1.48198
		0.211894
		3.18507
		0
		1.56662
		0.151019
		0.986822
		2.04813
		0
		4.01049
		2.98822
		1.053
		2.61987
		2.9289
		2.71496
		0

## Sheet: Supplementary Figure 1b
Supplementary Figure 1b		Quantitative PCR data showing DLX1 expression in PCa cell line panel.
		VCaP	22RV1	PC3	LNCaP	RWPE1
		3.24296	1.72355	1.13734	0.405968	0.075591
		3.30911	1.63326	1.15589	0.346905	0.077922
		3.72216	2.01976	0.562724	0.316167	0.062887

## Sheet: Supplementary Figure 1c
Supplementary Figure 1c		Q-PCR and immunoblot showing relative expression of DLX1 in DLX1 overexpressing RWPE1 cells
		CTL	DLX1
		1	199.114
		1	197.805
		1	206.079

## Sheet: Supplementary Figure 1f
Supplementary Figure 1f		Q-PCR and immunoblot analysis showing DLX1 expression in 22RV1-DLX1-KO cells
			DLX1-KO
		SCRM	C-1	C-2	C-3
		1	0.094797	0.131282	0.120426
		1	0.112482	0.102823	0.102456
		1	0.078081	0.107383	0.07024

## Sheet: Supplementary Figure 1g
Supplementary Figure 1g		Foci formation assay in 22RV1-DLX1-KO cells
				DLX1-KO
			SCRM	C-1	C-2	C-3
			100	73.1343	34.3284	26.1194
			100	75	33.8235	27.2059
			100	74.6154	35.3846	25.3846

## Sheet: Supplementary Figure 1j
Supplementary Figure 1j		Deregulated genes involved in biological processes supporting oncogenesis upon silencing DLX1 in C4-2B cells using RNA-Seq dataset
			SYMBOL	R1	R2	R3			SYMBOL	R1	R2	R3
		Apoptosis	ABR	0.353503	0.274435	0.555873		Cell Division	CSNK1A1	-0.418988	-0.33393	-0.504485
			HIP1R	0.0657472	0.221281	0.446303			CDK1	-0.193999	-0.0519153	-0.550233
			EEF1A2	0.185046	0.0988777	0.401534			TRIOBP	-0.379705	-0.37512	-0.207785
			CLU	0.343421	0.273989	0.331924			GNAI3	-0.197049	-0.112087	-0.341294
			RBM5	0.238434	0.128017	0.186133			CETN3	-0.250959	-0.145575	-0.614223
			ARHGEF17	0.247766	0.447978	0.302062			BIRC5	-0.312765	-0.0531425	-0.507648
			REST	0.213363	0.163723	0.162319			UBE2C	-0.235384	-0.156883	-0.159762
			GPER1	0.429014	0.482634	1.02291			TACC3	-0.380493	-0.385732	-0.251225
			ITSN1	0.509257	0.181848	0.492369			CDK4	-0.378068	-0.0948803	-0.38982
			LATS2	0.395517	0.4876	0.427808			PPP1CB	-0.0891982	-0.0977857	-0.376548
			NCOA1	0.462372	0.0841298	0.487113			MIS12	-0.129435	-0.147273	-0.31697
			NUPR1	0.436898	0.12452	0.398919			RPS3	-0.24293	0.0387101	-0.510099
			PPID	0.398616	0.0187316	0.26452			NCAPD2	-0.478448	-0.450114	-0.444338
			SOS2	0.365775	0.0439491	0.336813			CCNB1	-0.153342	-0.0492979	-0.36294
			DNAJA1	0.323372	0.065682	0.278046			KIF2C	-0.207039	-0.197325	-0.256714
			BCL6	0.410143	0.214054	0.391172			CHMP1B	-0.237918	-0.151845	-0.312499
			ABL1	0.134765	0.132316	0.348967			CDCA7	-0.440185	-0.147416	-0.418314
			CASP2	0.337061	0.1914	0.307468			MAD2L1	-0.250595	-0.0965078	-0.653468
			SLC9A1	0.147737	0.113622	0.535329			CCND3	-0.325467	-0.247937	-0.23235
			DNM2	0.145439	0.114622	0.307476			MIS18A	-0.308385	-0.0970398	-0.494149
			APC	0.377188	0.00252022	0.391756			ZWINT	-0.258049	-0.166761	-0.326073
		Cell-cycle arrest	KMT2E	0.725709	0.237421	0.691083			NEK4	-0.173411	-0.12925	-0.298757
			CALR	0.34417	0.101126	0.458519			CDCA5	-0.321353	-0.116121	-0.284507
			TCF7L2	0.530897	0.209022	0.420491			CDCA4	-0.441785	-0.11077	-0.521489
			CUL3	0.352374	0.098047	0.268086			BUB3	-0.161681	-0.0829437	-0.316907
			CDKN1A	0.161332	0.292081	0.478499			STAG1	-0.126551	-0.139786	-0.234574
			PA2G4	0.319934	0.0151443	0.37505		NF-kB	IRAK1	-0.492698	-0.317807	-0.344643
			TSC1	0.229397	0.184987	0.233114			ZDHHC17	-0.302196	-0.110866	-0.378608
			MLST8	0.246655	0.0284596	0.591106			C18ORF32	-0.0905151	-0.0979955	-0.546676
			ABL1	0.134765	0.132316	0.348967			SLC20A1	-0.580392	-0.26939	-0.591931
			MYC	0.395334	0.0530418	0.428022			GOLT1B	-0.513396	-0.295574	-0.85512
			ZFHX3	0.449123	0.334472	0.653126			ZDHHC13	-0.257104	-0.155583	-0.298644
			CUL1	0.296346	0.106071	0.181893			F2RL1	-0.264204	-0.149228	-0.53243
			APC	0.377188	0.00252022	0.391756			NDFIP2	-0.359178	-0.0287086	-0.663484
			TP53INP1	0.525792	0.626715	0.505372			TNFRSF19	-0.246048	-0.241305	-0.474523
		Cell-cell adhesion	USP8	0.330977	0.0129132	0.322328			TNIP2	-0.873454	-0.983864	-0.900948
			STK38	0.463611	0.184272	0.362815			BIRC2	-0.185906	-0.167019	-0.399343
			ZC3HAV1	0.383321	0.0784804	0.526691			CHUK	-0.237037	-0.0712093	-0.463929
			BAIAP2L1	0.339004	0.122866	0.459836			CTNNB1	-0.34026	0.0658004	-0.396184
			WASF2	0.271811	0.0184123	0.3732		MAPK Cascade	PABPN1	-0.273704	-0.106783	-0.416552
			FSCN1	0.427227	0.469255	0.54058			FGFR3	-0.913963	-0.837159	-0.347623
			RPS2	0.187575	0.0648807	0.252523			MAP2K1	-0.313633	-0.0852631	-0.394736
			FLNB	0.0643099	0.174781	0.256856			EFNA1	-0.484199	-0.0428346	-0.305615
			MARK2	0.127528	0.175678	0.768841			GRIN1	-0.634644	-0.299329	-0.6268
			RSL1D1	0.496504	0.0486821	0.408874			KITLG	-0.437557	-0.200802	-0.284245
			PFN1	0.409594	-0.0025885	0.487036			PSMA7	-0.276376	0.0453017	-0.524142
			EVPL	0.11304	0.1933	0.47256			CAMKK2	-0.493538	-0.588826	-0.606718
			ATXN2L	0.247417	0.0893044	0.456207			PSMA2	-0.15408	-0.0127519	-0.737218
			SCYL1	0.1211	0.11641	0.487268			PSMA1	-0.185085	-0.0539235	-0.361788
			CGN	0.217675	0.233933	0.319488			NRAS	-0.242301	-0.235983	-0.465782
			BAG3	0.267135	0.100657	0.497189			PSMB7	-0.407925	0.0059799	-0.793918
			ERC1	0.391209	0.214795	0.38808			PSMD11	-0.279254	-0.0832861	-0.28066
			UBAP2	0.511981	0.131105	0.601397			PSMA5	-0.211839	-0.0332299	-0.323251
			HSPA8	0.238852	0.0357409	0.21354			SPRED1	-0.290938	-0.163284	-0.50615
			SPTAN1	0.323268	0.329059	0.304133			RASA3	-0.256926	-0.355467	-0.456559

## Sheet: Supplementary Figure 3a
Supplementary Figure 3a		Immunoblotshowing expression of phospho (p) and total (t) Akt and Vimentin in DLX1 overexpressing RWPE1 cells

## Sheet: Supplementary Figure 3b
Supplementary Figure 3b		Q-PCR and immunoblot data showing relative expression of DLX1 upon siDLX1 in VCaP cells
		siNT	siDLX1-1	siDLX1-2
		1	0.167022	0.303423
		1	0.142594	0.274187
		1	0.29772	0.348821

## Sheet: Supplementary Figure 3d
Supplementary Figure 3d		Q-PCR and immunoblot data showing relative expression of DLX1 in siRNA mediated DLX1 silenced 42D ENZR cells.
		siNT	siDLX1-1	siDLX1-2
		1	0.32	0.205
		1	0.342	0.181
		1	0.246	0.187

## Sheet: Supplementary Figure 4e
Supplementary Figure 4e		Contingency table depicting status of DLX1 and ERG
					ERG							ERG
					Positive	Negative						Positive	Negative
		No. of patients	DLX1	Negative	44	41			% Patients	DLX1	Positive	95.6522	41.8367
				Positive	2	57					Negative	4.34783	58.1633
				Total	46	98

[truncated: 15 more sheets: Supplementary Figure 5b, Supplementary Figure 5d, Supplementary Figure 5e, Supplementary Figure 5f, Supplementary Figure 5h, Supplementary Figure 6a, Supplementary Figure 6b, Supplementary Figure 6c, Supplementary Figure 6d, Supplementary Figure 6e, Supplementary Figure 6g, Supplementary Figure 6h, Supplementary Figure 6i, Supplementary Figure 6j, Supplementary Figure 6k]
